# Supplementary material for: Assessment of the Impact on 20 Pelagic Fish Species by the Taiwanese Small-Scale Longline Fishery in the Western North Pacific Using Ecological Risk Assessment
Source: Animals (Basel). 2022 Aug 19;12(16):2124. doi: 10.3390/ani12162124 (PMC9404817; doi:10.3390/ani12162124)
Supplement: Supplementary file 1 [file animals-12-02124-s001.zip]

Archive with 1 entries (1 files):
- animals-1830045-supplementary.pdf
